# Supplementary material for: Anticancer Activity and Mechanism of Action of Couroupita guianensis Bark Decoction in Gastric Adenocarcinoma Cancer Cell Line
Source: Int J Mol Sci. 2024 Aug 24;25(17):9183. doi: 10.3390/ijms25179183 (PMC11395395; doi:10.3390/ijms25179183)
Supplement: Supplementary file 1 [file ijms-25-09183-s001.zip]

Archive with 1 entries (1 files):
- ijms-3164769-supplementary.pdf
